# Supplementary material for: Chemotherapy and Targeted Therapy Strategies in Patients with Unresectable or Borderline Resectable Metastatic Colorectal Cancer: Evidence for a Lack of Focus on Resection Rates
Source: Ann Surg Oncol. 2023 Aug 30;30(12):7624–32. doi: 10.1245/s10434-023-14049-3 (PMC10562287; doi:10.1245/s10434-023-14049-3)
Supplement: Supplementary file 3 — Supplementary file3 (XLSX 20 kb) [file 10434_2023_14049_MOESM3_ESM.xlsx]

## Sheet: Data
First author	Year	Title	Treatment	FlPy	FULV	Cape	Oxal	Irin	EGFR	VEGF	N	ORR	RR	RRLLD	PFS	OS	Notes	PFS HR	OS HR		RR	ORR	%Liver only
Bokemeyer	2011	Efficacy according to biomarker status of cetuximab plus FOLFOX-4 as first-line treatment for metastatic colorectal cancer: the OPUS study.	Cetuximab+FOLFOX-4	1	1	0	1	0	1	0	82	0,57 (0,46-0,68)	0.12		8,3 (7,2-12)	22,8 (19,3-25,9)	Only KRAS wt patients	0.567	0.855		0.03	0.29	0.3
			FOLFOX-4	1	1	0	1	0	0	0	97	0,34 (0,25-0,44)	0.03		7,2 (5,6-7,4)	18,5 (16,4-22,6)		,375-0,856	,599-1,219		0.04	0.33
Loupakis AND Cremolini	2014 AND 2015	Initial Therapy with FOLFOXIRI and Bevacizumab for Metastatic Colorectal Cancer AND FOLFOXIRI plus bevacizumab versus FOLFIRI plus bevacizumab as first-line treatment of patients with metastatic colorectal cancer: updated overall survival and molecular subgroup analyses of the open-label, phase 3 TRIBE study.	FOLFOXIRI plus bevacizumab	1	1	0	1	1	0	1	252	0,65 (58,8-70,9)	0.15		12,3 (11-13,3)	29,8 (26-34,3)	TRIBE-3 study, 2 papers	0.77	0.84		0.05	0.34	23
			FOLFIRI plus bevacizumab	1	1	0	0	1	0	1	256	0,54 (46,8-59,3)	0.12		9,7 (9,2-10,9)	25,8 (22,5-29,1)		,65-,93	0,65-0,98		0.06	0.34
Douillard	2014	Final results from PRIME: randomized phase III study of panitumumab with FOLFOX4 for first-line treatment of metastatic colorectal cancer.	Panitumumab-FOLFOX4	1	1	0	1	0	1	0	325	0,57 (0,51-0,63)	0.1	0.28	10,0 (9,3-11,4)	23,9 (20,3-27,7)	WT KRAS data	0.8	0.8		0.06	0.37	18
			FOLFOX-4	1	1	0	1	0	0	0	331	0,48 (0,42-0,53)	0.08	0.18	8,6 (7,5-9,5)	19,7 (17,6-22,7)		,67-,95	0,73-1,06		0.08	0.38
Falcone	2007	Phase III trial of infusional fluorouracil, leucovorin, oxaliplatin, and irinotecan (FOLFOXIRI) compared with infusional fluorouracil, leucovorin, and irinotecan (FOLFIRI) as first-line treatment for metastatic colorectal cancer: the Gruppo Oncologico Nord Ovest.	FOLFOXIRI	1	1	0	1	1	0	0	122	0.6	0.15	0.36	9.8	22.6	Externally reviewed ORR data	0.63	0.7		0.08	0.38	33
			FOLFIRI	1	1	0	0	1	0	0	122	0.34	0.06	0.12	6.9	16.7		,47-,81	0,5-0,96		0.08	0.4
Gruenberger	2015	Bevacizumab plus mFOLFOX-6 or FOLFOXIRI in patients with initially unresectable liver metastases from colorectal cancer: the OLIVIA multinational randomised phase II trial.	Bevacizumab plus FOLFOXIRI	1	1	0	1	1	0	1	41	0,81 (0,65-0,91)		0.61	18,6 (12,9-22,3)	NR (0-56)	Liver metastases only	0.31	0.43		0.08	0.43
			Bevacizumab plus mFOLFOX6	1	1	0	1	0	0	1	39	0,62 (0,45-0,77)		0.49	11,5 (9,6-13,6)	32,2 (0,7-59,6)		,12-,75	0,26-0,72		0.1	0.48
Heinemann	2014	FOLFIRI plus cetuximab versus FOLFIRI plus bevacizumab as first-line treatment for patients with metastatic colorectal cancer (FIRE-3): a randomised, open-label, phase 3 trial.	FOLFIRI plus cetuximab	1	1	0	0	1	1	0	297	0,62 (0,56-0,67)	0.12		10 (8,8-10,8)	28,7 (24-36,6)	KRAS exon 2 wild-type patients	0.93	0.7		0.1	0.5	33
			FOLFIRI plus bevacizumab	1	1	0	0	1	0	1	295	0,58 (0,52-0,63)	0.14		10,3 (9,8-11,3)	25 (22,7-27,6)		,74-1,17	0,53-0,92		0.11	0.51
Hurwitz	2019	Phase II Randomized Trial of Sequential or Concurrent FOLFOXIRI-Bevacizumab Versus FOLFOX-Bevacizumab for Metastatic Colorectal Cancer (STEAM).	Pooled FOLFOXIRI-BEV	1	1	0	1	1	0	1	185	0.72	0.14	0.25	11,7 (10,4-13,3)	ND	Pooled FOLFOXIRI-BEV data	0.7	0.8		0.12	0.54	30
			FOLFOX-BEV	1	1	0	1	0	0	1	95	0.62	0.08	0.19	9,5 (8,1-11,2)	30,7 (25,2-30,7)		,5-0,9	0,5-1,2		0.12	0.57
Modest	2019	FOLFOXIRI Plus Panitumumab As First-Line Treatment of RAS Wild-Type Metastatic Colorectal Cancer: The Randomized, Open-Label, Phase II VOLFI Study (AIO KRK0109).	FOLFOXIRI-panitumumab	1	1	0	1	1	1	0	63	0,87 (0,77-0,94)	0.33		9,7 (8,5-11,8)	35,7 (27,6-43,8)	RAS wild type	1.07	0.67		0.12	0.57	28
			FOLFOXIRI	1	1	0	1	1	0	0	33	0,61 (0,36-0,79)	0.12		9,7 (7,8-11,8)	29,8 (19,8-39,9)		,69-1,67	0,41-1,11		0.12	0.57
Passardi	2015	Effectiveness of bevacizumab added to standard chemotherapy in metastatic colorectal cancer: final results for first-line treatment from the ITACa randomized clinical trial.	FOLFOX4/FOLFIRI+bevacizumab	1	1	0	*	*	0	1	176	0,51 (0,43-0,58)	0.19		9,6 (8,2-10,3)	20,8 (15,9-23,2)	CT doublet with or without bevacizumab	0.86	1.13		0.14	0.57	unknown
			FOLFOX4/FOLFIRI	1	1	0	*	*	0	0	194	0,5 (0,43-0,57)	0.19		8,4 (7,2-9)	21,3 (19,9-24,1)		,7-1,07	0,89-1,44		0.14	0.57
Rivera	2017	Final analysis of the randomised PEAK trial: overall survival and tumour responses during first-line treatment with mFOLFOX6 plus either panitumumab or bevacizumab in patients with metastatic colorectal carcinoma.	Panitumumab+mFOLFOX6	1	1	0	1	0	1	0	88	0,65 (0,54-0,75)	0.14		12,8 (10,7-15,1)	36,9 (27,9-46,1)	KRAS WT	0.68	0.7		0.14	0.58	27
			Bevacizumab+mFOLFOX6	1	1	0	1	0	1	0	82	0,6 (0,49-0,71)	0.11		10,1 (9-12,7)	28,9 (23,3-32)		,48-0,96	0,53-1,11		0.15	0.6
Saltz	2008	Bevacizumab in combination with oxaliplatin-based chemotherapy as first-line therapy in metastatic colorectal cancer: a randomized phase III study.	Bevacizumab+FOLFOX-4/XELOX	1	*	*	1	0	0	1	699	0.38	0.08		9.4	21.3	Independent ORR review data	0.83	0.89		0.15	0.6	unknown
			Placebo+FOLFOX-4/XELOX	1	*	*	1	0	0	0	701	0.38	0.06		8	19.9		,72-0,95	0,76-1,03		0.19	0.61
Souglakos	2006	FOLFOXIRI (folinic acid, 5-fluorouracil, oxaliplatin and irinotecan) vs FOLFIRI (folinic acid, 5-fluorouracil and irinotecan) as first-line treatment in metastatic colorectal cancer (MCC): a multicentre randomised phase III trial from the Hellenic Oncology Research Group (HORG).	FOLFOXIRI	1	1	0	1	1	0	0	138	0.43	0.1		8,4 (7-10,2)	21,5 (1-62,3)	TTP given instead of PFS	NA	NA		0.19	0.62	25
			FOLFIRI	1	1	0	0	1	0	0	147	0.37	0.04		6,9 (6-7,7)	19,5 (1-55,7)		NA	NA		0.33	0.62
Van Cutsem	2011	Cetuximab plus irinotecan, fluorouracil, and leucovorin as first-line treatment for metastatic colorectal cancer: updated analysis of overall survival according to tumor KRAS and BRAF mutation status.	Cetuximab plus FOLFIRI	1	1	0	0	1	1	0	316	0,57 (0,52-0,63)	0.08		9,9 (9-11,3)	23,5 (21,2-26,3)	KRAS Wild-Type population	0.696	0.796		0.115	0.62	22
			FOLFIRI	1	1	0	0	1	0	0	350	0,4 (0,35-0,45)	0.05		8,4 (7,4-9,2)	20 (17,4-21,7)		,558-0,867	0,670-0,946		0.115833	0.65
Ychou	2013	A randomized phase II trial of three intensified chemotherapy regimens in first-line treatment of colorectal cancer patients with initially unresectable or not optimally resectable liver metastases. The METHEP trial.	FOLFIRINOX	1	1	0	1	1	0	0	30	0,57 (0,37-0,74)		0.67	14,1 (11,2-21,7)	48,8 (21,9-NR)	Only liver and 1-3 lung mets, only FOLFIRINOX experimental group data vs standard doublet therapy	0.76	0.73			0.65
			FOLFIRI/FOLFOX4	1	1	0	*	*	0	0	30	0,33 (0,17-0,53)		0.4	9,2 (6,8-13,4)	17,7 (13,7-43)		,8-1,2	0,8-1,2			0.72
Ye	2013	Randomized controlled trial of cetuximab plus chemotherapy for patients with KRAS wild-type unresectable colorectal liver-limited metastases.	Cetuximab + FOLFIRI/mFOLFOX6	1	1	0	*	*	1	0	70	0.57		0.29	10,2 (8,6-11,4)	30,9 (16,5-41,5)	Liver limited disease, KRAS wild-type	0.6	0.54			0.81
			FOLFIRI/mFOLFOX6	1	1	0	*	*	0	0	68	0.29		0.13	5,8 (3,9-6,1)	21 (16,7-23,4)		0,41-0,87	,33-0,89			0.87
																						0.57
																						0.536333

## Sheet: Abbreviations
Abbreviation	Meaning
Cape	Capecitabine/Xeloda
EGFR	Cetuximab, Panitumumab
FlPy	Fluoropyrimidine (5-FU, capecitabine …)
FULV	5-FU/leucovorin
Irin	Irinotecan
LLD	liver limited disease
N	Number of patients included
NR	not reached
ORR	Overall response rate (partial + complete response to therapy)
OS	Overall survival in months
Oxal	Oxaliplatin
PFS	Progression free survival in months
RR	Resection rate (all resections with curative intent)
VEGF	Bevacizumab, Aflibercept
ND	no data
TTP	time to progression
